# Supplementary material for: Dead Pericarps of Dry Fruits Function as Long-Term Storage for Active Hydrolytic Enzymes and Other Substances That Affect Germination and Microbial Growth
Source: Plants (Basel). 2017 Dec 19;6(4):64. doi: 10.3390/plants6040064 (PMC5750640; doi:10.3390/plants6040064)
Supplement: Supplementary file 1 [file plants-06-00064-s001.zip]

Archive with 2 entries (2 files):
- Supplemental data 2.xlsx
- Supplemental data 1.pdf
